# Supplementary material for: Regulation of Flower Bud Differentiation Hormones and Identification of Related Key Genes in Dendrobium officinale Based on Multi-omics Analysis
Source: Plants (Basel). 2025 Aug 27;14(17):2668. doi: 10.3390/plants14172668 (PMC12430784; doi:10.3390/plants14172668)
Supplement: Supplementary file 1 [file plants-14-02668-s001.zip]

Archive with 1 entries (1 files):
- plants-3767479-supplementary.pdf
